# Supplementary material for: Sensemaking at work: How rationalized knowledge hiding and communication patterns affect decision quality
Source: PLoS One. 2026 Jul 17;21(7):e0353567. doi: 10.1371/journal.pone.0353567 (PMC13379005; doi:10.1371/journal.pone.0353567)
Supplement: S1 File — (XLSX) [file pone.0353567.s002.xlsx]

## Sheet: Data File DMQ
RKH1	RKH2	RKH3	RKH4	CPs1	CPs2	CPs3	CPs4	CPs5	CPs6	CPs7	CPs8	SMPs1	SMPs2	SMPs3	SMPs4	SMPs5	SMPs6	DMQ1	DMQ2	DMQ3	DMQ4	DMQ5	DMQ6	DMQ7
3	3	4	4	1	2	2	2	2	1	2	1	1	2	3	2	2	3	3	3	3	2	2	2	3
1	2	3	3	3	2	2	2	2	2	3	2	2	2	2	3	2	2	2	3	4	2	2	2	2
1	1	1	1	1	2	2	1	1	1	1	1	1	1	1	1	3	2	1	1	1	1	1	1	1
2	1	2	1	1	1	1	1	1	1	1	1	3	3	3	3	3	3	3	3	3	3	3	1	1
2	1	2	1	1	1	1	1	1	1	1	1	3	3	3	3	3	3	3	3	3	3	3	1	1
5	5	5	1	1	1	1	1	1	3	3	1	1	1	1	1	3	1	1	1	1	1	1	1	1
1	2	2	3	2	2	2	1	1	2	1	2	2	1	2	1	2	1	2	3	2	2	1	2	3
3	3	3	5	3	3	3	4	2	2	3	1	2	3	3	3	2	1	3	3	2	2	1	2	1
5	4	3	3	2	1	2	1	2	2	4	4	2	2	5	5	2	1	3	2	3	3	3	2	2
2	4	4	3	4	5	5	4	4	5	4	5	5	4	5	4	5	4	4	4	5	4	3	5	4
3	3	4	3	4	4	4	4	2	3	2	5	4	5	5	5	4	4	3	2	3	5	5	5	2
1	1	1	1	1	1	1	1	1	1	1	1	1	1	1	1	1	1	1	1	1	1	1	1	1
1	1	1	1	2	1	1	1	3	3	2	2	2	2	1	1	3	3	2	2	2	2	2	2	2
1	1	2	3	3	3	3	2	2	2	3	2	1	1	2	2	2	1	1	2	2	2	2	2	2
1	2	1	1	1	2	2	1	1	2	1	4	3	1	1	2	2	1	1	2	1	1	3	1	2
1	1	1	1	1	1	1	1	1	2	2	1	1	1	1	1	2	1	1	1	1	1	1	1	1
3	3	5	3	5	3	4	2	1	3	2	3	4	3	2	4	2	3	4	2	3	2	2	3	2
1	1	1	2	1	1	1	1	4	1	1	3	1	1	3	2	3	2	2	1	4	4	3	1	5
5	4	5	3	3	3	3	3	3	4	3	4	4	3	4	3	3	4	4	3	4	4	4	4	3
3	4	4	3	3	3	4	3	3	3	3	3	3	3	3	3	3	3	3	3	3	3	3	3	3
2	1	3	3	2	3	2	1	2	3	2	2	3	2	2	3	2	2	4	2	2	3	2	2	4
1	1	2	2	3	2	3	3	1	3	3	3	2	2	3	2	3	3	1	2	3	2	3	2	2
3	3	2	2	2	2	2	1	4	2	4	4	3	3	4	2	4	4	4	4	3	5	5	3	5
1	1	1	1	1	1	1	1	4	3	3	3	2	2	2	2	2	2	2	2	2	2	2	2	2
2	2	2	3	2	2	3	2	4	2	3	3	2	2	2	2	4	3	2	2	2	2	2	4	3
1	1	1	2	2	1	3	2	2	2	3	2	1	2	2	2	3	2	2	2	1	1	2	1	1
1	1	3	2	2	1	1	1	4	2	1	4	2	2	2	3	1	2	1	3	2	2	4	3	2
1	3	3	2	2	3	2	4	4	2	4	4	1	2	2	3	3	3	3	3	3	3	3	3	3
2	4	5	3	3	3	3	3	3	3	3	3	3	3	3	3	3	3	2	3	3	3	3	3	5
2	2	2	2	2	2	2	2	2	2	2	3	2	2	2	2	2	2	2	2	2	2	2	2	2
1	5	1	2	1	1	2	1	4	5	3	1	1	1	1	1	1	1	1	1	1	2	2	1	1
2	1	1	1	1	1	1	1	1	1	1	1	1	1	1	1	1	3	1	1	1	1	1	1	2
1	1	4	4	3	1	2	2	5	1	1	1	2	1	1	1	1	1	1	1	1	1	1	1	1
4	4	5	2	3	4	3	3	2	2	2	2	3	3	3	3	4	4	3	3	3	3	3	3	3
1	2	2	2	3	1	2	2	4	4	4	3	2	2	2	2	2	1	1	2	2	2	2	1	2
1	1	1	2	2	3	2	1	2	1	2	2	1	1	1	1	2	2	1	1	2	1	1	1	1
1	1	1	1	3	1	2	1	3	1	1	2	1	2	1	2	2	2	1	1	2	1	3	1	1
2	2	1	1	1	1	1	1	5	1	2	3	2	2	2	3	4	5	1	2	1	2	2	5	5
1	1	1	1	3	3	1	3	3	4	4	4	2	1	2	3	3	2	1	3	1	1	1	3	2
3	2	2	4	4	4	4	4	3	3	3	4	4	3	2	2	3	4	2	3	3	2	2	3	5
1	1	1	3	3	2	3	3	3	3	3	3	1	2	2	2	3	3	1	3	3	1	3	3	2
2	1	4	2	3	3	3	2	2	3	2	4	3	2	4	2	2	4	1	2	3	2	2	3	5
2	2	2	1	1	1	1	1	1	2	2	2	2	2	2	2	2	2	2	2	2	2	2	2	2
3	4	3	1	3	2	1	1	1	1	1	1	1	1	2	1	1	1	1	3	1	1	1	1	1
1	2	1	3	4	5	4	3	1	1	1	5	1	3	3	1	2	3	2	2	2	2	3	1	1
1	1	1	1	1	1	1	1	3	2	2	2	1	1	1	1	1	1	1	2	2	1	1	1	1
2	3	2	3	3	3	3	3	2	4	3	3	3	3	3	3	2	2	3	3	3	3	2	2	2
1	1	1	1	1	1	2	1	3	1	1	2	1	1	1	2	1	3	1	1	1	1	1	1	1
1	1	1	2	2	3	2	1	2	2	2	3	2	2	2	2	3	2	2	3	2	2	2	2	2
1	2	2	1	2	2	2	2	4	1	2	3	2	2	1	1	5	5	2	4	3	3	3	3	3
2	2	2	2	2	2	2	2	2	2	2	2	2	3	2	2	2	1	2	2	1	1	1	1	1
1	2	1	1	2	1	2	1	2	1	2	3	2	2	1	2	2	2	1	1	2	2	2	2	2
1	1	1	1	1	1	1	1	2	1	2	1	1	1	1	1	1	1	1	1	2	1	2	1	1
1	1	1	1	5	1	1	1	1	1	1	1	1	1	1	1	2	2	1	2	2	2	2	2	2
3	3	3	5	5	5	5	4	4	4	4	2	3	5	1	1	1	1	2	2	2	2	1	1	1
1	2	2	2	2	1	2	2	3	4	2	1	2	1	1	2	4	4	2	3	1	1	3	1	1
1	2	1	1	2	1	1	2	1	3	2	1	1	2	1	2	2	2	1	2	1	1	2	1	2
1	2	2	3	3	3	2	4	3	2	2	2	2	2	2	1	1	1	3	3	3	3	3	3	3
3	3	5	3	3	3	4	3	3	3	3	4	4	3	3	3	3	3	3	3	3	3	3	3	3
2	3	2	2	3	2	1	2	2	2	2	2	4	3	2	3	2	2	2	2	2	2	2	2	2
2	2	2	5	4	4	4	5	5	4	4	4	5	5	5	5	5	5	5	5	5	5	4	5	5
3	4	3	4	5	3	5	3	2	3	3	3	3	3	3	3	2	3	3	3	3	3	3	3	3
1	1	2	1	2	1	1	1	2	1	1	1	1	1	2	1	1	2	1	1	1	1	1	1	1
1	1	1	1	3	2	3	1	4	3	1	2	2	2	2	2	2	2	2	2	2	2	2	2	2
1	1	1	1	1	1	1	1	2	3	2	1	1	1	1	1	1	1	1	1	1	1	1	1	1
1	2	2	1	2	2	2	1	1	1	1	2	2	1	1	1	1	1	1	1	1	1	1	1	1
1	1	1	4	2	4	4	3	2	4	2	1	2	2	2	2	2	2	2	2	4	4	2	4	2
1	1	1	1	2	1	2	3	4	2	1	2	2	2	2	4	2	2	2	1	2	1	1	1	1
3	2	3	3	5	3	4	3	4	3	3	4	4	4	3	4	5	4	3	5	4	4	4	3	3
1	1	1	1	1	1	1	1	2	2	1	3	1	1	1	1	1	1	1	1	1	1	1	1	1
1	1	2	2	3	2	2	3	1	2	3	2	2	2	2	2	2	2	2	2	2	2	2	2	2
2	2	2	4	2	2	2	2	4	3	2	4	2	3	3	3	2	2	3	2	4	3	4	2	4
1	1	1	3	1	1	1	1	2	2	1	2	1	2	2	2	2	2	2	2	2	2	2	1	2
1	2	1	2	2	3	3	3	3	3	3	3	3	3	3	3	3	3	3	3	3	3	3	3	3
1	1	1	1	1	1	1	1	1	1	1	1	1	1	1	1	1	1	1	1	1	1	1	1	1
2	1	2	3	3	2	2	2	3	3	2	3	2	2	3	2	2	3	2	3	4	2	3	2	2
3	3	3	1	1	1	1	4	1	1	3	5	3	3	3	3	3	3	3	3	3	3	3	3	3
5	5	4	3	4	5	4	5	2	2	5	5	2	2	1	1	4	4	3	3	3	3	3	2	2
1	1	1	3	3	1	2	1	3	3	3	4	1	1	1	1	2	1	1	1	1	1	3	1	2
4	4	1	1	2	1	1	1	3	2	3	1	1	1	1	1	1	1	1	1	1	1	1	1	1
4	3	3	3	5	3	1	4	4	4	3	4	4	3	4	2	4	5	3	1	4	5	2	4	5
1	1	1	2	1	2	2	1	2	1	1	3	1	1	1	2	2	4	1	1	2	2	4	1	1
5	3	4	4	1	3	3	3	5	2	4	4	4	1	2	4	2	4	2	4	3	3	4	5	5
2	2	2	2	3	2	2	3	3	3	3	4	2	2	2	3	3	3	1	3	3	2	3	2	2
3	3	3	3	3	5	5	3	2	4	5	5	3	1	4	3	3	5	3	4	3	3	4	5	3
3	4	4	4	5	4	4	4	5	5	5	5	4	4	2	4	3	4	4	3	3	4	3	4	5
2	2	1	1	1	1	1	1	3	2	2	2	1	1	1	1	1	2	1	1	1	1	1	1	1
1	1	3	1	1	1	2	1	1	2	2	2	3	3	2	3	3	3	3	3	3	2	3	2	3
2	2	2	1	1	1	1	1	3	2	2	1	1	1	1	1	3	3	3	3	3	3	4	3	3
1	1	1	3	4	4	4	4	4	4	4	1	3	2	2	3	3	2	1	1	1	1	1	2	2
1	1	1	3	1	1	1	1	2	2	1	1	1	1	1	1	2	1	1	1	1	1	1	1	1
1	1	1	2	2	1	1	2	1	1	1	2	1	2	1	2	1	2	1	1	1	1	1	2	2
2	2	3	2	2	2	2	2	2	4	5	5	3	4	4	3	3	2	3	3	3	1	1	5	2
2	3	1	3	5	1	1	1	4	4	1	5	1	1	4	2	2	3	1	1	5	3	4	4	1
3	3	3	1	1	2	1	1	2	2	2	3	4	4	4	4	4	4	3	3	3	3	4	3	2
1	2	2	3	2	3	3	3	3	2	2	3	2	2	4	2	3	3	1	3	3	3	3	3	3
1	1	1	1	1	1	1	1	1	1	3	1	1	1	1	1	1	1	1	1	1	1	1	1	1
1	2	2	3	3	1	2	3	2	3	2	3	2	4	2	2	4	3	1	1	2	2	2	2	3
2	3	1	3	5	1	1	1	4	4	1	5	1	1	4	2	2	3	1	1	5	3	4	4	1
1	1	2	2	2	1	1	1	2	2	2	1	1	1	1	2	1	1	1	2	2	1	3	2	1
3	3	3	4	5	4	4	4	3	3	2	3	4	3	2	3	2	4	3	3	2	3	4	3	3
1	1	2	1	2	1	1	1	3	3	3	3	2	2	2	3	3	3	1	1	2	1	5	1	1
2	2	2	1	1	1	2	3	1	1	1	1	1	1	1	1	1	1	2	2	1	1	2	1	1
1	1	1	2	2	2	2	2	5	1	4	1	1	1	1	2	2	2	1	2	2	1	1	1	2
1	2	1	2	2	2	1	1	1	1	1	1	2	2	2	2	1	2	2	2	1	2	2	1	1
1	1	1	3	2	3	2	2	2	2	3	5	2	2	2	2	2	2	2	2	2	2	2	2	2
2	2	2	3	3	2	2	2	3	2	2	3	2	2	2	3	2	2	3	2	2	2	3	2	2
1	1	1	3	3	3	3	3	3	3	3	2	2	2	2	3	2	2	2	2	2	4	2	2	2
1	1	1	3	3	1	3	4	1	3	2	1	1	1	1	1	1	1	2	3	3	2	2	2	2
1	2	2	2	3	2	3	1	3	2	3	2	2	2	2	2	2	3	1	2	2	2	3	1	2
2	1	3	2	2	1	2	2	2	2	2	2	3	3	3	3	2	2	2	2	2	2	3	3	2
2	2	2	2	3	2	2	2	2	2	2	2	1	2	2	2	1	1	2	2	2	2	2	1	1
2	1	2	2	2	3	3	1	4	3	2	3	2	2	2	2	4	4	3	3	3	3	3	3	3
1	1	1	1	2	2	1	1	2	2	1	1	1	1	1	1	1	1	1	1	1	1	1	1	1
4	4	3	3	2	3	2	2	3	4	3	3	4	3	2	4	4	2	2	5	1	2	4	2	2
2	2	2	4	4	1	1	1	1	1	1	1	4	1	1	1	4	4	2	1	2	3	3	2	3
1	1	3	5	5	5	5	5	2	3	3	3	3	3	3	3	3	3	4	3	4	3	2	3	3
1	1	1	1	2	2	1	2	3	1	1	2	2	1	1	1	2	2	1	1	1	2	4	3	1
1	1	1	1	1	1	1	1	3	3	3	4	3	2	1	2	3	3	1	2	2	3	2	2	3
1	1	1	1	2	1	1	1	3	2	2	2	1	1	3	3	1	1	1	2	2	1	5	1	1
2	2	4	3	3	4	3	4	3	4	4	4	3	3	3	3	4	4	3	3	3	3	3	3	4
3	2	2	4	2	2	2	2	4	2	2	2	2	2	1	1	1	2	4	4	3	4	4	2	2
1	1	1	2	2	1	1	2	2	1	1	1	1	1	1	1	2	1	1	1	1	1	1	1	1
2	3	4	5	5	4	3	5	4	3	3	2	2	2	2	3	3	3	3	3	3	3	3	3	3
1	2	2	2	2	1	2	1	2	2	1	2	3	2	1	2	1	2	1	2	1	2	2	1	2
1	1	1	4	4	5	4	4	4	4	4	4	4	4	4	4	4	4	3	3	3	3	3	3	3
1	1	2	3	2	1	2	2	1	3	2	4	1	2	3	2	1	1	2	2	2	2	3	2	3
1	1	1	1	1	1	1	2	4	5	2	3	1	3	1	2	2	2	1	2	2	3	4	1	2
1	2	1	2	2	1	1	2	1	2	1	2	2	2	2	2	2	2	1	1	2	1	2	2	1
1	1	2	3	3	1	3	2	3	3	2	2	1	1	1	1	1	1	1	1	1	1	3	1	1
3	3	2	2	2	1	3	2	1	2	2	3	2	2	1	2	2	1	2	2	2	2	3	2	2
2	2	2	2	3	3	2	3	2	3	3	4	1	2	2	3	2	3	2	3	3	2	2	2	4
3	3	4	3	3	3	4	4	2	2	2	1	1	1	1	1	1	1	1	4	1	1	1	4	3
2	3	2	2	2	3	2	2	3	4	3	2	1	1	2	2	3	2	1	2	3	4	2	1	3
1	1	1	2	2	1	2	1	3	4	4	4	2	2	3	3	2	4	3	3	3	4	3	4	2
2	2	2	2	2	2	3	3	3	3	2	1	4	4	2	4	3	2	3	3	3	3	3	3	3
1	1	1	3	3	3	2	4	2	3	2	3	3	3	3	3	2	4	2	2	4	4	3	1	1
3	1	1	2	2	2	2	2	2	3	3	3	2	2	2	2	5	4	4	2	2	2	2	2	3
1	1	1	2	3	2	1	2	2	3	2	1	3	2	1	2	2	1	3	1	2	2	1	2	1
1	2	3	1	2	2	1	3	1	2	1	1	2	2	2	2	2	2	2	2	2	3	1	4	1
1	3	1	3	4	1	2	2	3	3	1	2	1	2	3	2	1	1	1	1	3	2	3	1	2
2	2	3	2	3	3	3	2	2	1	2	3	2	1	3	2	2	1	3	3	2	2	1	2	2
1	1	1	1	2	1	1	1	1	1	1	1	1	1	1	1	1	1	1	1	1	1	1	1	1
2	2	3	3	3	2	2	3	3	3	3	3	3	2	2	3	3	3	3	3	3	2	2	3	3
1	1	2	1	1	1	3	1	2	1	3	2	1	2	2	2	2	1	1	1	1	1	1	1	1
1	1	1	3	3	1	1	1	1	1	2	1	1	1	1	1	1	1	1	1	1	1	1	1	1
1	1	1	3	3	2	3	2	2	2	1	2	2	2	2	1	2	3	2	2	2	2	3	2	1
5	5	4	5	4	1	5	1	1	5	3	2	5	4	4	3	2	3	3	3	3	3	3	3	3
2	3	2	5	4	2	3	3	3	2	4	2	1	2	1	2	2	1	1	2	1	1	2	2	1
5	5	4	5	4	1	5	1	2	2	3	3	4	2	1	4	2	4	3	3	3	2	3	3	3
1	1	3	3	2	1	2	2	2	2	2	2	1	2	2	1	1	2	3	2	4	3	1	2	1
2	3	4	1	2	1	2	2	3	3	4	3	4	3	3	4	3	2	2	3	4	2	3	2	3
1	2	2	3	3	2	2	2	2	1	2	2	2	1	1	2	2	2	1	2	1	1	2	1	1
1	1	2	2	2	2	2	2	3	2	2	2	2	2	1	1	2	3	2	2	4	3	3	3	2
1	1	1	1	1	2	2	2	3	1	2	2	1	1	1	1	3	2	1	2	1	1	2	3	2
1	1	2	2	2	1	2	2	2	1	1	1	1	2	1	1	2	1	1	1	1	2	2	1	1
2	2	3	3	3	3	3	3	3	3	3	3	4	4	4	4	3	3	3	3	3	3	3	3	3
1	1	1	1	1	1	1	1	3	3	3	1	1	1	1	1	5	5	1	1	1	1	1	1	1
1	1	1	2	3	1	3	2	1	2	3	1	1	1	1	1	4	4	1	1	1	1	1	1	1
2	2	2	2	2	2	2	2	2	2	2	2	2	2	2	2	2	2	2	2	2	2	2	2	2
2	2	4	1	1	1	1	1	5	4	4	4	3	4	3	3	3	3	3	3	3	3	3	3	3
2	2	2	3	3	2	2	2	3	2	2	3	3	3	3	3	3	3	2	2	2	2	2	2	2
1	1	1	2	2	2	3	3	3	3	2	2	2	2	2	3	3	3	3	3	2	3	2	3	3
1	1	1	2	3	2	1	1	1	1	2	1	1	1	2	1	1	1	1	1	1	1	1	1	1
1	1	1	1	1	1	1	1	1	1	1	1	1	1	1	1	1	1	1	1	1	1	1	1	1
1	1	1	1	1	2	2	1	2	2	1	1	1	1	2	1	2	3	1	1	2	2	4	2	3
1	2	1	2	2	1	2	3	3	4	4	3	3	3	4	4	3	2	3	3	3	3	3	3	4
1	2	3	3	2	2	2	2	2	3	2	2	3	2	3	2	2	3	2	2	2	2	1	1	1
2	1	3	2	1	2	5	1	3	5	1	3	1	1	1	5	3	3	3	1	5	1	2	1	2
2	2	2	3	3	3	3	3	3	3	3	2	3	3	3	3	3	3	3	3	3	3	3	3	3
1	2	2	5	2	5	1	4	2	2	1	1	3	3	3	2	3	1	4	2	2	3	3	3	3
1	1	1	1	2	1	1	1	2	1	2	2	2	2	2	2	4	2	1	1	1	2	2	1	1
1	1	2	3	3	1	3	1	3	3	2	4	1	1	1	2	5	4	1	1	4	3	5	1	3
1	1	4	1	2	1	1	1	2	3	2	3	1	2	1	2	2	1	1	2	1	2	3	4	3
1	2	1	1	1	1	1	1	3	2	2	1	2	1	1	2	2	1	1	1	2	1	2	2	1
2	2	2	2	3	2	2	2	1	2	2	2	1	1	1	1	1	1	1	1	1	2	2	1	1
1	1	1	1	1	1	1	1	1	1	1	1	1	1	1	1	1	1	1	1	1	1	1	1	1
1	2	2	2	2	2	2	2	2	2	2	2	2	2	2	2	2	2	2	2	2	2	2	2	2
1	1	1	1	1	1	1	2	3	3	2	2	1	1	2	2	1	1	1	1	2	2	2	1	1
2	2	1	2	4	3	2	4	5	2	3	5	2	2	1	4	5	5	3	3	2	3	5	2	1
3	3	4	4	3	2	3	4	3	3	3	3	3	3	3	4	3	2	2	3	2	4	3	3	3
1	1	1	1	1	1	1	1	1	3	2	5	1	2	1	2	1	1	1	1	1	1	3	2	2
4	3	2	5	5	5	4	4	2	2	2	2	2	2	2	3	3	3	3	3	4	4	4	3	3
1	1	1	1	3	1	1	1	4	2	2	1	1	3	2	1	1	1	1	1	1	1	1	2	2
3	3	3	3	3	3	3	3	4	4	3	4	3	4	2	3	3	3	2	2	4	2	4	4	3
2	2	3	1	2	1	2	2	2	2	2	2	3	2	4	2	3	3	3	2	2	3	2	2	3
1	1	1	1	2	2	1	2	2	2	2	5	1	1	2	1	1	1	1	2	1	1	4	1	1
1	1	1	1	1	2	2	2	4	2	2	2	2	2	2	2	2	2	2	2	2	2	3	2	2
1	1	1	1	1	1	1	1	3	3	3	3	1	1	1	1	5	1	1	1	1	2	2	1	1
1	1	2	2	2	1	2	2	3	2	3	2	3	2	3	2	3	2	2	2	2	1	1	2	1
1	1	1	1	1	1	1	1	2	5	4	3	1	4	3	4	3	4	2	3	2	3	5	2	1
1	1	1	1	3	3	1	2	2	2	1	1	1	1	1	1	2	1	1	1	1	2	1	2	1
1	1	3	1	3	1	1	1	1	1	1	2	1	1	1	1	1	1	1	1	1	1	1	1	1
1	1	5	1	3	3	2	1	3	2	3	2	3	3	2	2	5	5	1	3	2	1	2	3	3
1	2	2	3	3	4	4	3	5	5	3	3	2	2	2	5	3	4	2	2	3	3	3	2	2
1	1	5	1	3	3	2	1	3	2	3	2	3	3	2	2	5	5	1	3	2	1	2	3	3
2	3	3	3	3	3	3	3	3	3	3	3	3	3	3	3	3	3	4	4	3	4	3	3	3
2	3	3	3	3	3	3	3	3	3	3	3	3	3	3	3	3	3	4	4	3	4	3	3	3
1	2	1	1	1	1	1	1	1	1	1	1	1	1	1	1	1	1	1	1	1	1	1	1	1
1	2	2	4	4	5	3	2	2	1	2	2	1	2	2	2	2	2	1	2	5	3	5	1	2
1	2	2	3	2	3	2	3	3	2	3	2	2	3	2	3	3	2	3	3	2	2	3	3	3
3	3	3	3	3	3	3	3	3	3	3	3	3	3	3	3	3	3	3	3	3	3	3	3	3
1	1	1	1	1	1	1	1	1	1	1	1	1	1	1	1	1	1	1	1	1	1	1	1	1
2	2	2	2	2	2	2	2	2	2	2	2	2	2	2	2	2	2	2	2	2	2	2	2	2
1	2	2	3	2	3	3	3	2	3	3	3	3	3	2	3	2	2	1	1	1	1	1	1	1
1	1	3	2	3	2	3	2	3	3	3	3	2	2	2	2	3	3	1	3	3	3	3	2	3
2	1	3	3	2	1	1	1	1	3	2	3	2	3	2	3	1	1	2	3	2	4	2	1	1
1	1	1	1	1	1	1	1	1	1	1	1	1	1	1	1	2	2	2	3	2	2	3	1	1
1	1	1	3	3	3	3	2	2	2	3	2	2	2	2	3	2	3	2	2	1	2	1	1	2
2	2	2	3	3	4	4	4	3	2	3	3	2	2	2	2	3	3	3	3	3	3	3	3	3
1	1	1	1	2	1	1	1	1	1	1	1	1	1	1	1	1	1	1	1	1	5	1	1	1
2	2	3	3	5	2	2	2	3	4	2	5	1	1	2	1	5	5	3	2	3	2	4	1	2
2	2	2	1	1	1	1	1	1	1	1	1	2	2	1	1	1	2	1	2	2	1	1	1	1
4	4	2	1	1	2	2	2	4	3	3	3	2	2	1	2	3	3	3	3	3	4	2	1	2
1	1	1	1	1	1	1	1	1	5	5	1	1	1	1	1	1	1	1	1	1	1	1	1	1
5	4	4	5	5	5	5	5	2	3	1	3	2	1	5	2	5	5	5	5	5	5	5	5	5
1	1	1	1	2	2	1	2	2	2	2	2	2	1	1	1	2	2	3	3	3	3	3	2	3
1	1	1	1	1	1	1	1	3	3	3	3	1	1	1	1	3	1	1	1	1	1	1	1	1
1	1	1	2	3	1	3	1	2	2	2	1	1	1	1	2	1	2	1	2	2	1	1	1	1
2	2	2	2	2	1	2	2	3	2	2	2	1	1	1	1	1	3	1	1	2	1	3	2	2
2	2	2	2	2	2	2	2	3	2	2	2	2	2	2	2	2	2	2	2	2	2	2	2	2
1	3	3	2	1	1	2	2	2	2	2	1	3	1	3	3	3	3	2	1	2	2	3	2	3
1	1	1	3	1	1	1	1	1	2	3	1	1	1	1	1	2	1	1	1	1	1	1	1	1
1	1	1	3	1	3	3	3	4	3	2	1	1	1	2	2	3	2	1	2	2	2	2	2	2
1	1	2	2	2	2	2	2	4	2	4	2	1	2	2	2	2	2	1	2	2	3	3	1	2
1	2	3	3	3	2	1	2	4	5	5	4	3	3	2	2	4	4	2	4	5	4	4	2	2
2	1	2	2	2	2	2	2	3	2	2	3	2	2	3	2	5	5	1	1	1	1	3	2	2
2	1	3	2	2	2	2	2	1	2	3	3	2	5	2	2	2	3	2	3	2	1	3	2	3
5	3	5	5	5	5	5	1	5	5	5	1	5	5	5	5	3	3	5	4	4	4	5	5	4
1	1	1	1	1	1	1	1	1	1	1	1	1	1	1	1	1	1	1	1	1	1	1	1	1
1	1	1	1	1	1	1	1	1	1	1	1	1	1	1	1	3	1	1	1	1	1	1	1	1
1	2	3	3	4	2	1	2	4	3	5	3	3	3	3	3	3	3	3	3	3	3	3	3	3
2	2	2	2	2	3	3	2	2	3	2	2	2	2	3	3	2	3	2	2	3	3	3	2	3
3	1	4	3	3	3	3	4	3	3	3	3	1	1	1	3	3	1	1	1	1	1	3	2	2
1	1	1	1	3	1	2	3	1	1	3	3	1	1	1	3	1	1	1	1	1	1	1	1	1
4	4	5	5	2	4	5	4	4	3	4	4	4	4	3	3	4	4	5	4	4	5	5	4	4
2	2	2	2	4	1	2	2	2	3	3	2	3	2	3	3	3	4	2	3	3	2	4	2	2
1	1	2	1	1	1	1	1	3	2	3	1	3	3	2	2	1	2	3	2	3	1	1	2	2
3	2	1	2	2	4	2	4	3	2	4	3	1	2	1	1	4	4	1	2	2	3	3	2	2
1	1	1	1	1	1	1	1	5	5	5	1	1	1	1	5	1	1	1	1	1	1	2	1	1
1	1	2	2	2	2	2	2	2	2	2	2	1	1	1	2	2	2	2	2	2	2	2	1	1
2	2	3	3	4	2	3	3	3	4	2	2	3	3	2	2	2	2	2	2	2	3	3	3	2
2	4	2	3	5	3	2	4	5	3	3	2	5	3	4	3	3	3	4	2	4	5	3	3	5
3	2	3	3	5	4	5	5	5	5	4	2	2	2	3	4	4	3	4	2	1	3	4	3	2
3	2	3	2	2	4	3	2	3	2	3	3	2	2	3	2	3	3	2	2	2	3	3	3	2
5	5	3	1	5	2	3	3	5	5	3	3	5	3	3	3	3	4	4	4	4	4	4	4	3
2	2	2	3	4	3	3	3	3	3	3	3	3	3	3	3	2	3	3	2	2	3	3	2	3
2	1	1	2	2	2	2	1	3	3	3	2	1	2	2	2	2	2	1	1	2	2	1	1	3
3	3	3	4	2	3	2	3	2	2	3	2	4	3	2	2	1	2	4	3	2	3	3	3	2
3	3	3	3	3	3	3	3	3	3	3	3	3	3	3	3	3	3	3	3	3	3	3	3	3
2	2	2	3	3	2	2	3	2	2	3	2	2	2	3	3	3	2	2	3	2	2	2	2	2
2	2	2	3	3	2	2	2	4	2	3	2	2	2	2	2	2	2	1	1	2	2	2	2	2
2	1	2	2	3	3	3	2	2	2	1	2	2	2	2	2	3	2	2	3	3	2	2	1	2
1	1	1	3	2	2	1	2	2	2	2	2	2	1	1	1	1	2	2	2	2	1	3	1	1
2	2	3	2	2	1	1	1	1	2	2	2	2	1	2	2	2	2	2	2	2	1	1	1	3
1	3	2	4	2	3	2	2	2	3	3	3	3	3	2	3	5	4	2	2	2	2	2	1	2
1	1	1	2	2	2	2	1	1	2	1	2	1	1	1	1	2	2	1	2	2	2	2	1	1
3	3	2	3	3	3	3	3	3	3	3	3	3	3	3	3	3	3	3	3	3	3	3	3	3
1	1	1	3	4	2	2	3	4	4	3	4	3	3	3	3	3	2	3	3	3	3	4	3	3
3	3	3	3	3	3	3	3	3	3	3	3	3	3	3	3	3	3	3	3	3	3	3	3	3
1	1	1	2	1	2	1	2	4	4	4	2	1	1	1	1	2	1	1	2	1	2	1	1	1
1	1	1	4	3	1	3	1	2	3	2	1	1	1	1	1	1	1	1	1	2	1	1	1	1
1	1	1	4	3	1	3	1	2	3	2	1	1	1	1	1	1	1	1	1	2	1	1	1	1
2	3	2	2	3	2	3	2	2	1	3	3	1	2	1	1	3	4	2	1	2	1	1	1	1
1	1	1	3	2	2	2	2	2	2	2	2	2	2	2	2	2	2	1	1	1	1	1	1	1
5	4	5	4	4	3	3	5	3	4	5	5	5	4	4	4	4	4	4	4	4	4	5	5	5
1	2	1	2	2	2	3	1	1	1	1	1	1	1	1	1	1	1	1	1	1	1	1	1	1
1	2	3	3	1	2	3	1	3	2	1	2	2	1	2	2	1	2	3	1	2	2	1	2	1
1	1	1	2	2	2	2	2	3	3	3	3	1	2	2	2	2	3	3	3	3	3	3	2	2
1	1	1	1	2	2	3	3	3	2	2	1	2	2	3	2	1	2	2	3	2	2	3	2	2
1	1	1	1	1	1	1	1	1	1	1	1	1	1	1	1	1	1	1	1	1	1	1	1	1
1	1	1	3	3	2	2	2	1	1	1	1	1	1	1	1	1	1	3	3	3	2	2	2	1
2	3	3	3	3	3	3	3	3	3	3	3	3	3	3	3	3	3	3	3	3	3	3	3	3
1	1	1	1	1	1	1	1	1	1	1	1	1	1	1	1	1	1	1	1	1	1	1	1	1
1	1	1	2	2	1	1	2	2	1	3	4	2	2	2	2	2	2	1	2	2	2	2	2	1
1	1	1	1	1	3	3	1	3	3	3	3	3	3	3	3	3	3	3	3	3	3	3	3	3
1	2	1	5	5	5	5	4	2	1	2	1	1	1	1	1	3	1	1	4	2	2	4	3	3
3	3	3	1	2	1	1	2	1	2	2	4	3	3	3	3	4	4	2	3	4	4	4	4	4
1	1	1	1	1	1	1	1	5	1	1	1	1	1	1	1	1	1	1	1	1	2	2	1	1
3	3	3	3	3	3	3	3	4	3	3	2	3	3	3	2	3	3	3	3	3	3	3	3	3
1	1	1	1	1	1	1	1	1	1	1	1	1	1	1	1	1	1	1	1	1	1	1	1	1
3	2	4	4	4	3	5	4	3	3	4	3	3	3	4	3	3	4	3	4	4	4	4	4	3
1	1	1	1	1	1	1	1	2	2	1	1	1	1	1	1	1	1	1	1	1	1	1	1	1
2	3	3	3	3	3	3	3	3	3	3	3	3	3	3	3	3	3	3	3	3	3	3	3	3
2	2	4	2	3	3	2	3	4	4	3	3	3	3	3	3	3	3	4	4	3	4	3	3	3
1	2	1	2	2	2	2	2	2	2	3	3	3	2	3	4	2	2	1	2	1	2	2	2	2
2	3	3	2	3	3	3	3	3	3	3	3	3	3	3	3	3	3	3	3	3	3	3	5	5
1	1	1	1	1	1	1	1	1	1	1	1	1	1	1	1	1	1	1	1	1	1	1	1	1
1	1	1	1	3	1	1	1	3	2	2	1	1	1	1	1	1	1	1	1	1	1	1	1	1
3	3	3	3	3	3	3	3	3	3	3	3	3	3	3	4	5	1	3	3	3	5	1	1	5
3	2	2	3	3	2	2	3	3	3	3	3	3	3	3	3	2	3	3	3	3	4	3	4	4
1	1	2	2	2	1	2	2	2	3	3	2	1	1	2	2	2	2	2	2	2	2	2	2	2
5	5	4	3	4	4	4	4	3	5	4	1	1	2	1	1	2	1	2	1	1	1	1	1	1
2	2	2	2	2	2	3	3	3	2	3	2	4	2	1	2	3	5	1	2	1	1	1	1	1
1	1	1	1	2	1	1	1	3	1	1	2	1	1	1	1	1	1	1	1	1	1	1	1	1
4	4	4	5	5	4	4	5	4	4	4	3	5	5	4	3	3	3	2	2	2	2	3	1	1
1	1	1	3	4	3	3	3	1	1	1	3	1	1	1	1	3	2	1	1	1	1	3	1	1
3	3	2	2	2	2	2	2	1	3	1	2	5	2	1	2	3	3	4	3	5	5	4	4	2
1	1	1	2	3	2	2	3	3	2	3	2	1	1	1	2	1	2	1	2	2	2	2	2	2
1	1	1	2	1	1	1	1	2	2	2	2	1	1	1	1	2	1	1	1	1	1	1	1	1
2	2	2	4	4	3	5	4	4	3	3	3	2	2	1	2	2	3	1	2	2	2	3	3	3
1	1	1	1	1	1	1	1	2	2	2	2	2	2	2	2	2	2	2	2	2	2	2	2	2
5	5	5	4	4	4	4	4	4	4	4	4	5	5	5	5	5	5	4	4	4	4	4	4	4
1	2	1	2	3	3	2	2	4	3	2	2	4	3	2	2	2	2	2	1	1	2	2	2	2
1	1	1	1	1	1	2	1	3	3	3	2	2	2	1	3	3	3	1	2	3	3	3	1	1
2	2	3	3	2	2	2	3	3	3	3	3	2	3	1	2	3	3	3	3	3	3	2	3	3
1	1	1	1	2	2	2	2	2	1	2	2	2	1	1	2	2	1	1	2	2	1	2	2	2
3	3	3	2	2	1	2	2	4	4	4	5	4	3	4	2	5	5	2	4	3	4	5	4	3
5	5	4	5	4	3	3	3	3	3	3	5	5	4	5	3	4	4	4	4	4	4	4	5	4
1	2	1	2	1	2	1	1	3	1	3	1	2	3	3	3	3	1	1	1	1	3	3	2	1
5	2	4	1	1	2	1	2	5	5	5	3	4	2	3	2	5	1	4	4	4	3	3	3	3
1	1	1	4	5	3	2	2	4	3	4	2	2	2	2	1	3	2	4	1	2	4	5	3	4
2	1	3	1	2	2	2	1	3	2	2	3	1	2	2	3	2	3	2	2	1	1	2	2	2
1	1	2	1	1	1	2	2	1	2	1	1	2	2	1	4	1	1	2	3	2	2	1	3	2
5	3	1	1	2	3	3	2	1	1	1	1	3	2	2	1	4	2	1	2	2	1	1	1	1
5	4	4	4	4	4	5	4	4	4	4	4	4	4	4	4	4	4	4	4	4	4	4	4	4
2	2	3	3	3	2	2	2	2	2	3	3	3	3	3	3	3	3	3	3	3	3	2	4	2
1	1	3	1	1	1	1	1	2	5	3	1	1	1	1	1	1	1	1	1	1	1	1	1	1
1	1	1	1	1	1	1	1	1	1	1	1	1	1	1	1	1	1	1	1	1	1	1	1	1
1	1	1	3	3	1	3	4	3	3	3	1	1	1	1	1	1	3	1	1	1	1	1	1	1
1	1	1	1	1	1	1	1	2	1	2	1	1	1	1	1	1	1	1	1	1	1	1	1	1
3	4	3	3	3	2	3	2	3	3	3	3	3	3	3	3	3	3	3	3	3	3	3	3	3
1	1	1	1	3	3	3	3	3	5	3	5	1	3	3	1	3	1	1	2	2	1	3	3	3
3	2	2	2	3	3	2	2	4	3	3	2	4	3	3	2	2	2	4	4	2	4	4	4	3
1	3	3	2	3	2	3	2	4	3	2	3	2	2	4	2	1	2	2	3	2	2	2	3	3
1	2	2	5	3	3	3	2	3	2	4	4	3	3	3	2	3	2	3	3	2	4	2	2	2
1	1	1	1	1	1	1	1	1	1	1	1	1	1	1	1	1	1	1	1	1	1	1	1	1
3	4	4	2	3	3	3	3	3	3	3	3	3	3	3	3	3	3	3	3	3	2	3	3	3
1	1	1	5	5	5	5	5	2	3	3	3	1	1	1	2	3	2	2	3	3	3	3	1	1
2	2	2	2	2	2	2	3	3	2	2	4	3	3	3	3	2	2	2	2	2	2	2	2	2
3	3	2	2	2	3	3	2	2	2	2	2	2	2	3	3	3	3	2	3	3	3	4	3	3
1	1	1	1	1	1	1	1	1	1	1	1	1	1	1	1	1	1	1	1	1	1	1	1	1
1	1	1	1	1	1	1	1	1	1	1	1	1	1	1	1	1	1	1	1	1	1	1	1	1
2	2	2	2	2	2	2	3	3	2	2	4	3	3	3	3	2	2	2	2	2	2	2	2	2
1	1	1	1	1	1	1	1	1	1	1	1	1	1	1	1	1	1	1	1	1	1	1	1	1
1	1	2	3	2	2	2	2	2	1	2	2	1	1	1	1	2	2	2	2	2	2	2	2	2
1	1	1	1	1	1	1	1	1	1	1	1	1	1	1	1	1	1	1	1	1	1	1	1	1
1	2	2	2	1	2	2	1	4	4	4	3	1	1	1	2	2	1	2	1	2	2	2	1	2
3	1	1	4	2	2	2	2	2	3	3	2	3	2	2	2	3	3	3	3	3	2	2	3	3
1	1	1	1	1	1	1	1	2	2	1	1	1	1	1	1	1	1	1	1	1	1	1	1	1
1	1	1	4	3	1	3	1	5	2	1	1	1	1	1	1	1	1	1	1	1	1	1	1	1
1	1	1	3	1	1	1	1	3	3	3	2	2	2	2	2	2	2	1	2	2	2	2	1	1
2	5	5	2	2	2	2	2	5	5	5	5	2	2	2	2	2	2	2	2	2	2	2	2	3
1	1	1	1	1	1	1	2	3	1	2	3	1	1	1	2	3	5	1	1	1	2	2	1	1
1	1	1	1	1	1	1	1	1	1	1	1	1	1	1	1	1	1	1	1	1	1	1	1	1
1	1	1	1	1	1	1	3	1	1	1	1	1	1	1	2	3	3	1	2	1	2	1	1	1
1	1	1	1	1	1	1	1	4	4	3	4	1	2	2	2	2	2	1	1	1	1	5	1	2
1	1	1	1	1	1	1	1	3	5	3	1	1	1	1	1	3	1	1	1	1	1	1	1	1
